# Supplementary material for: Genome-Wide Identification of the SiNHX Gene Family in Foxtail Millet (Setaria Italica) and Functional Characterization of SiNHX7 in Arabidopsis
Source: Int J Mol Sci. 2025 Jul 24;26(15):7139. doi: 10.3390/ijms26157139 (PMC12345724; doi:10.3390/ijms26157139)
Supplement: Supplementary file 1 [file ijms-26-07139-s001.zip]

Archive with 1 entries (1 files):
- ijms-3729555-supplementary.pdf
